# Supplementary material for: Development of Sustainable, Mechanically Strong, and Self-Healing Bio-Thermoplastic Elastomers Reinforced with Alginates
Source: Polymers (Basel). 2022 Oct 30;14(21):4607. doi: 10.3390/polym14214607 (PMC9653809; doi:10.3390/polym14214607)
Supplement: Supplementary file 1 [file polymers-14-04607-s001.zip]

Archive with 1 entries (1 files):
- polymers-1970432-supplementary.pdf
